# Supplementary material for: Feline Infectious Peritonitis mRNA Vaccine Elicits Both Humoral and Cellular Immune Responses in Mice
Source: Vaccines (Basel). 2024 Jun 24;12(7):705. doi: 10.3390/vaccines12070705 (PMC11281389; doi:10.3390/vaccines12070705)
Supplement: Supplementary file 1 [file vaccines-12-00705-s001.zip]

Archive with 1 entries (1 files):
- vaccines-2997774-supplementary.pdf
